# Supplementary material for: Enhancing brand experience and brand authenticity: The role of octomodal mental imagery and social presence
Source: PLoS One. 2025 Apr 29;20(4):e0321883. doi: 10.1371/journal.pone.0321883 (PMC12040128; doi:10.1371/journal.pone.0321883)
Supplement: S1. Data — (XLSX) [file pone.0321883.s002.xlsx]

## Sheet: Sheet1 
Index	VIS1	VIS2	VIS3	VIS4	AUD1	AUD2	AUD3	AUD4	TAC1	TAC2	TAC3	TAC4	GUS1	GUS2	GUS3	GUS4	OLF1	OLF2	OLF3	OLF4	AUT1	AUT2	AUT3	AUT4	SPA1	SPA2	SPA3	SPA4	KIN1	KIN2	KIN3	KIN4	BE1	BE2	BE3	BE4	BE5	BE6	BA1	BA2	BA3	BA4	BA5	SP1	SP2	SP3	SP4
1	3	4	5	4	5	6	3	6	3	5	5	2	3	4	6	5	6	7	5	6	5	6	5	7	7	6	7	6	4	5	5	5	5	5	4	6	5	7	5	5	3	6	6	4	3	4	3
2	4	6	7	5	4	6	6	4	7	5	5	4	6	5	6	7	6	4	4	4	4	6	6	7	7	7	5	7	7	5	7	7	4	5	7	4	6	7	5	6	7	7	6	6	7	5	6
3	4	2	2	2	4	4	5	3	7	6	5	6	6	4	4	6	6	3	5	5	3	2	1	2	2	2	3	2	3	4	4	3	4	4	5	5	6	5	2	2	5	4	3	6	6	5	4
4	5	4	6	7	4	5	4	4	7	5	6	7	4	5	5	6	6	4	6	6	5	4	5	4	7	7	7	4	4	7	5	7	6	5	6	7	6	7	6	4	6	4	4	5	4	6	5
5	4	5	4	5	2	2	2	2	5	4	5	3	3	5	3	4	1	3	2	1	2	2	2	4	7	5	6	5	2	4	4	3	2	1	4	4	2	2	3	4	2	3	2	4	5	2	5
6	2	2	1	1	1	1	1	4	6	3	6	6	2	4	2	2	5	3	5	6	2	4	3	3	6	4	6	6	6	3	3	6	4	3	4	3	4	2	3	3	1	1	1	2	3	3	1
7	6	4	7	7	4	5	7	4	5	6	7	7	6	7	4	6	5	7	7	7	5	5	6	6	6	6	6	4	4	6	7	7	5	6	7	5	5	5	4	7	6	5	5	6	6	6	7
8	6	6	5	5	4	7	5	5	2	2	4	3	7	4	5	7	3	3	5	3	4	2	4	4	5	3	3	4	7	5	6	5	5	6	4	6	6	6	6	5	5	5	6	4	4	4	3
9	4	4	5	3	3	3	3	4	3	3	2	4	4	4	4	4	7	5	4	7	5	4	5	5	6	6	4	6	3	5	4	5	5	3	4	2	3	4	4	5	4	7	7	7	5	6	5
10	3	5	4	5	2	3	3	3	5	3	4	4	3	4	2	1	4	5	4	5	3	4	6	6	4	5	4	4	3	3	3	5	3	1	3	4	4	1	3	1	1	3	1	4	4	4	3
11	6	7	7	7	5	3	4	3	2	2	4	4	4	4	1	1	3	4	5	4	6	7	7	6	2	3	1	4	7	6	4	5	6	5	5	5	5	5	2	1	3	4	2	1	3	2	3
12	5	7	7	6	5	7	7	6	7	7	4	4	6	5	6	5	6	6	4	5	4	5	7	6	5	5	6	4	5	4	4	7	5	6	6	6	5	7	7	4	7	5	5	6	7	5	6
13	5	7	5	5	7	4	4	6	4	4	4	4	5	6	6	6	4	4	4	5	5	4	4	7	5	7	4	6	5	5	5	5	4	6	6	7	6	7	6	6	5	4	6	5	5	5	4
14	4	2	4	2	5	6	5	3	3	3	3	2	4	3	4	6	6	6	6	5	4	2	2	4	4	3	5	4	7	6	6	6	5	5	3	5	3	4	3	2	3	3	3	2	2	1	2
15	7	6	5	5	7	4	5	4	6	4	5	6	5	5	5	7	7	4	4	6	7	5	7	6	4	5	4	4	5	5	6	4	6	6	6	4	5	7	5	7	4	5	4	5	5	4	4
16	7	4	5	7	4	7	6	7	4	7	5	4	6	4	6	5	7	6	6	5	4	5	7	6	5	5	4	5	4	6	5	4	7	5	7	5	4	5	5	5	7	5	4	6	6	7	6
17	7	6	6	6	4	4	5	7	5	6	6	7	4	6	7	5	7	6	4	6	4	7	6	6	6	6	5	6	5	7	5	7	6	7	6	6	7	5	5	6	5	6	4	7	4	6	4
18	5	5	7	4	6	5	6	3	6	4	5	5	3	4	5	5	2	4	3	1	7	6	7	4	6	6	6	5	5	6	6	3	2	2	4	5	2	3	4	5	5	2	3	6	6	6	6
19	5	5	7	4	6	7	5	4	5	3	6	6	7	5	4	7	5	5	6	4	2	4	1	3	6	4	6	6	6	4	6	4	3	4	3	1	3	2	3	4	3	3	1	2	2	3	3
20	3	3	4	5	3	3	4	2	5	5	3	5	3	2	2	3	7	6	7	6	4	7	7	5	4	4	5	4	3	3	3	4	4	7	4	4	4	7	3	2	3	5	3	2	3	3	2
21	2	4	3	4	1	2	1	3	5	5	4	4	3	4	3	3	5	6	3	3	7	7	7	6	4	2	3	5	5	3	6	3	5	5	3	2	5	3	1	3	1	2	1	3	2	4	4
22	6	5	5	7	4	5	6	7	6	5	5	5	7	7	5	6	5	5	6	6	7	6	5	7	7	6	5	4	7	5	4	7	7	4	5	6	7	6	5	4	4	5	6	6	4	6	4
23	5	7	4	6	7	6	6	6	5	6	7	7	7	6	5	7	6	6	7	4	4	6	7	6	6	7	6	4	6	4	7	7	7	4	6	6	7	5	7	7	4	6	5	7	5	6	6
24	7	4	7	5	6	6	7	5	7	7	7	5	5	4	6	7	5	6	6	4	6	7	5	5	6	7	6	6	5	6	5	5	7	5	5	6	7	5	4	7	5	7	7	4	5	5	6
25	6	7	7	5	5	5	5	6	6	4	5	5	3	5	3	5	7	5	4	6	1	3	1	2	5	5	4	3	6	4	4	4	4	3	4	5	5	4	5	3	3	3	3	4	4	3	3
26	3	4	2	4	4	6	5	3	2	4	2	2	5	3	3	3	7	5	5	6	4	5	5	4	3	2	5	2	4	2	3	3	4	5	6	4	6	5	4	4	3	3	5	5	4	4	5
27	5	6	6	6	6	5	7	7	6	6	6	4	4	7	4	6	5	7	6	4	6	7	5	6	5	7	7	5	5	5	5	6	5	7	4	7	5	4	6	4	6	5	6	7	5	5	4
28	6	4	7	6	5	5	4	6	6	4	6	6	6	7	7	7	4	7	7	5	6	6	7	7	5	4	7	5	4	7	5	7	7	5	6	6	7	5	4	6	7	4	6	6	4	4	4
29	6	5	7	4	3	1	2	1	2	4	4	1	4	1	1	1	7	5	4	6	6	4	6	4	5	4	4	3	7	4	6	4	2	5	3	5	4	3	5	6	6	6	7	3	4	2	3
30	6	6	6	4	5	4	4	4	7	5	6	7	6	5	4	7	7	7	4	6	7	6	6	5	6	6	7	4	7	4	6	4	5	6	4	5	7	5	7	6	4	5	6	7	7	6	5
31	4	3	2	4	4	5	4	5	5	6	6	4	1	1	2	1	6	6	6	6	7	6	7	4	3	2	4	3	5	6	4	6	3	4	1	4	4	2	2	3	4	3	2	6	4	4	3
32	6	7	7	4	5	7	5	5	7	6	4	6	7	6	4	6	6	5	5	5	6	6	5	5	7	6	5	5	6	4	5	4	7	7	5	4	5	5	5	7	4	7	5	7	7	6	7
33	5	4	7	6	3	5	3	4	4	4	4	5	3	5	4	5	4	3	4	4	5	5	4	2	3	4	2	2	4	3	4	4	3	3	2	4	3	2	3	5	2	3	4	6	4	4	6
34	7	4	6	5	5	5	5	4	4	4	5	5	5	6	6	6	6	5	6	6	6	7	7	7	5	5	5	6	6	4	4	6	4	4	5	7	6	5	5	4	4	5	7	4	4	6	7
35	6	4	7	5	1	1	4	4	7	6	4	4	4	4	3	5	3	5	3	4	5	6	6	6	2	1	2	3	4	5	5	3	3	3	5	5	4	3	6	5	7	5	7	4	4	3	2
36	4	3	3	2	4	2	4	3	1	3	1	4	2	4	4	3	4	4	3	3	4	3	3	2	7	4	7	6	6	5	3	6	3	6	3	3	4	5	4	4	3	4	3	6	6	5	4
37	7	6	5	5	6	6	7	7	7	6	4	5	6	6	6	6	4	5	4	7	7	6	5	6	7	4	5	5	5	7	7	5	7	7	6	6	6	5	5	6	6	5	7	6	4	4	7
38	4	6	4	5	5	6	5	5	5	6	5	4	4	5	5	7	7	4	5	4	7	6	6	6	7	5	4	7	5	4	7	6	7	5	7	5	6	7	6	6	6	7	6	6	6	6	6
39	4	5	7	7	7	5	5	7	7	4	7	7	6	7	4	7	6	4	7	5	5	7	4	7	5	5	6	6	6	7	6	4	6	6	5	7	4	7	6	7	4	7	4	5	7	5	4
40	6	4	6	5	4	6	5	5	5	7	6	7	6	6	7	4	5	5	7	6	5	7	4	4	6	5	7	4	7	6	6	4	5	4	6	5	5	6	6	5	6	6	7	6	5	5	4
41	5	7	7	6	4	4	7	5	6	7	6	4	4	5	4	7	7	6	6	4	5	6	7	5	7	6	4	6	5	5	7	7	4	4	4	7	6	7	6	5	5	5	7	7	6	5	6
42	3	2	2	3	4	6	6	4	6	5	4	6	5	5	2	3	6	3	4	4	4	5	3	4	5	3	4	3	4	3	4	3	4	3	4	4	4	2	5	3	5	4	3	5	4	6	5
43	5	4	6	6	4	4	4	4	5	5	5	5	7	5	7	7	7	4	5	4	4	4	6	5	6	6	4	7	4	4	7	4	4	4	4	5	4	7	4	4	4	7	4	5	5	5	4
44	6	4	7	5	5	5	3	3	6	4	6	5	4	5	3	3	1	3	4	4	4	4	5	6	4	4	5	4	2	4	4	4	6	4	5	6	6	6	6	6	7	4	7	6	6	4	5
45	2	4	1	2	5	5	6	4	4	5	4	5	4	4	5	6	3	4	3	4	4	5	4	2	2	4	4	2	3	4	3	4	3	4	4	4	4	5	3	1	1	1	1	4	4	4	3
46	5	6	6	4	4	6	6	5	5	5	5	4	7	7	4	5	4	4	6	7	6	7	5	7	5	4	6	6	7	6	7	6	7	4	6	6	6	4	4	7	5	7	7	4	4	7	4
47	2	2	3	3	1	1	4	2	2	2	3	1	1	4	1	1	6	4	3	5	1	2	2	2	2	4	4	2	3	4	2	2	4	2	2	4	4	2	4	6	4	3	6	5	6	5	3
48	7	5	4	7	7	4	6	7	5	5	4	7	5	5	5	7	5	7	5	5	4	7	5	6	4	5	5	4	5	7	6	5	5	6	5	7	4	5	5	5	4	7	5	5	5	5	4
49	6	4	7	4	5	7	6	4	7	4	7	6	4	7	5	4	6	4	5	6	7	7	6	4	5	7	7	6	5	5	7	6	5	4	4	4	5	5	6	4	7	4	6	5	7	6	7
50	2	4	4	3	4	5	4	6	7	7	7	7	3	5	3	4	3	2	5	3	3	4	6	5	4	2	4	4	7	6	4	4	4	3	4	5	6	6	3	3	2	2	1	5	6	3	5
51	5	4	4	6	6	7	5	4	5	7	5	5	4	4	5	5	6	5	7	5	5	4	6	5	5	6	5	6	5	5	6	7	4	4	4	6	4	6	6	7	5	7	5	7	5	5	7
52	5	7	7	7	6	5	7	6	4	7	5	4	7	4	7	4	7	5	4	7	5	7	5	5	7	6	5	5	5	5	7	7	5	6	5	7	5	7	4	4	4	5	4	6	6	4	4
53	4	4	6	4	4	7	7	5	3	2	4	4	4	6	4	7	6	4	5	4	2	5	3	2	7	6	4	6	4	4	2	4	5	2	2	2	2	3	7	4	5	5	7	5	3	4	5
54	7	5	7	7	3	5	5	3	7	6	4	7	4	4	6	6	1	2	3	1	5	3	4	5	6	5	4	4	4	3	3	5	4	3	3	4	3	3	3	4	4	3	2	4	3	3	5
55	5	4	5	4	5	7	5	6	4	7	7	4	7	5	4	7	6	7	7	7	6	6	7	5	5	7	7	6	7	4	4	4	7	5	4	7	6	5	7	5	5	7	4	6	6	6	7
56	5	7	4	4	7	6	5	6	7	6	7	6	4	7	4	7	7	7	6	4	5	5	5	4	5	7	7	5	5	5	4	7	6	5	6	6	6	6	4	7	7	5	7	7	7	7	6
57	1	3	1	3	5	4	4	5	3	4	5	4	2	2	4	2	5	6	5	6	2	4	2	4	6	6	6	3	3	2	5	4	3	6	6	3	4	5	5	4	4	5	4	5	5	5	5
58	6	4	7	6	5	7	4	7	4	5	4	4	7	4	4	5	6	4	6	6	6	4	6	6	6	5	5	6	5	7	5	7	4	6	4	4	4	6	5	5	5	4	6	7	4	4	6
59	6	4	7	5	6	7	6	7	5	5	6	6	6	7	7	6	7	4	6	5	7	6	5	4	7	5	7	4	7	4	6	6	5	4	6	5	6	6	4	4	5	4	4	5	6	5	5
60	4	7	6	5	4	6	6	5	4	7	5	4	7	4	6	7	4	6	4	4	5	6	5	7	7	4	5	4	7	4	6	7	4	6	7	6	5	6	5	4	7	6	7	7	7	6	6
61	2	2	4	4	3	5	3	6	2	2	4	1	3	3	2	2	1	1	3	3	5	2	3	4	6	5	4	6	5	3	5	5	3	3	5	2	2	4	5	6	5	4	6	6	4	6	4
62	4	4	6	6	7	4	4	5	6	4	4	7	5	7	5	7	5	5	7	7	5	5	5	7	4	4	5	6	4	4	6	5	5	5	6	6	6	6	7	4	4	5	4	6	6	4	5
63	3	4	4	5	3	5	5	5	5	6	5	6	1	4	3	1	7	4	4	4	2	4	2	2	7	4	5	4	3	4	5	2	2	1	2	2	4	2	2	2	2	3	1	3	5	3	3
64	4	1	1	3	4	6	3	5	7	6	4	7	2	3	1	1	5	4	6	5	6	5	5	3	6	6	5	4	6	5	5	5	4	4	2	4	5	4	7	7	4	4	7	3	5	3	5
65	6	7	6	4	4	5	4	5	4	5	4	5	6	5	4	5	5	6	6	4	7	6	5	5	6	4	4	7	7	4	6	4	6	4	7	5	5	5	6	7	4	4	7	6	7	7	6
66	7	4	5	5	4	6	6	5	5	4	7	5	5	6	5	6	7	7	6	6	5	5	6	7	5	7	7	6	6	4	5	7	7	6	5	5	5	7	7	5	5	4	7	6	5	5	5
67	7	5	5	6	4	7	7	5	5	6	6	7	6	7	4	7	6	4	4	5	6	5	6	7	5	5	6	7	6	5	5	5	6	6	6	6	6	5	7	6	4	7	6	4	5	6	5
68	5	6	7	5	5	6	6	6	2	2	1	3	5	3	5	4	3	2	4	2	3	5	3	5	4	3	2	3	7	5	4	6	5	5	2	2	2	3	3	2	2	3	1	4	5	5	4
69	1	2	1	3	3	2	3	4	1	2	2	2	4	4	7	7	1	3	1	2	1	1	2	3	5	3	4	6	3	3	3	4	3	4	3	2	3	3	3	3	4	5	4	2	3	1	4
70	6	5	7	6	5	7	5	6	5	3	4	5	4	2	3	4	6	3	5	4	5	5	6	3	5	5	6	4	3	2	4	4	4	2	5	3	4	3	4	3	5	4	4	3	3	5	3
71	1	2	3	2	1	2	3	4	4	4	2	3	1	1	2	1	7	5	4	5	3	4	4	4	2	3	4	4	4	3	4	5	4	2	2	4	1	2	1	4	1	2	1	5	3	3	3
72	7	4	6	7	5	7	5	6	5	5	4	4	7	7	7	6	5	7	5	7	4	5	7	4	6	6	5	7	5	5	6	5	6	6	6	6	5	6	5	7	5	7	4	5	4	6	6
73	4	3	2	4	5	4	4	2	3	2	4	4	6	6	4	5	4	4	5	3	5	3	4	4	6	6	5	5	7	7	4	5	3	6	4	6	6	6	3	3	5	5	4	3	2	3	2
74	7	6	6	5	4	5	7	7	5	6	6	6	5	6	4	4	6	6	4	6	6	6	6	5	6	6	5	5	5	7	7	6	5	5	4	5	4	6	7	4	7	7	5	7	6	6	7
75	4	2	2	2	4	4	5	5	6	4	4	4	3	3	4	1	1	1	4	2	4	5	6	6	6	5	5	4	3	2	3	2	2	1	4	2	2	2	1	3	2	1	1	5	4	6	4
76	2	2	1	1	4	2	3	3	2	3	4	1	2	2	2	2	7	7	6	4	4	6	6	6	5	5	3	4	4	4	3	4	3	4	1	3	4	2	4	6	4	6	7	3	4	4	4
77	5	7	7	7	3	5	3	5	6	3	6	6	2	4	4	4	5	5	3	4	5	6	7	6	4	4	3	3	5	4	4	4	6	4	5	5	5	5	4	5	5	4	3	1	1	4	3
78	3	2	2	3	1	1	1	3	6	4	4	4	5	5	6	7	7	4	7	5	3	5	6	5	2	2	4	1	7	5	4	4	5	4	3	3	5	5	2	3	3	1	1	6	6	6	6
79	4	3	6	5	3	1	4	2	1	3	3	4	2	3	4	3	1	3	2	1	6	5	6	4	7	7	6	5	3	5	3	5	3	4	3	4	4	4	5	5	3	3	4	5	3	5	5
80	4	7	6	5	6	6	7	4	5	4	7	5	7	6	5	6	7	6	5	6	7	4	6	4	6	7	7	4	6	7	6	6	4	7	6	6	5	5	4	4	6	4	7	7	7	6	6
81	4	4	2	3	6	6	3	6	2	2	3	4	2	4	4	2	3	4	5	4	2	3	3	4	1	2	3	1	2	2	4	2	1	4	2	2	2	1	5	2	4	3	3	7	6	6	7
82	6	5	5	5	4	5	5	4	6	5	6	4	7	6	7	6	4	4	4	5	5	4	4	6	5	7	4	7	4	5	7	5	6	5	5	6	6	7	4	6	4	5	5	6	7	7	6
83	7	5	7	6	5	6	5	5	4	7	5	4	5	7	4	4	7	6	4	7	7	7	4	6	5	6	7	7	6	6	6	7	4	4	6	4	5	6	6	7	7	4	6	5	5	6	7
84	5	5	6	6	4	7	6	6	6	6	6	6	6	6	5	6	5	4	5	5	2	3	4	5	6	5	6	6	2	3	3	3	4	3	6	6	3	6	4	2	2	4	2	1	1	1	3
85	5	5	6	6	7	7	4	7	4	4	4	4	5	4	6	7	6	6	7	4	6	4	6	5	7	7	4	7	7	6	7	4	4	7	6	5	5	5	6	7	4	7	6	5	6	6	4
86	4	3	2	2	4	6	5	3	6	4	4	6	3	5	5	5	5	5	5	3	5	3	4	4	4	5	5	3	4	3	4	5	3	4	2	3	5	3	1	4	2	2	2	6	3	5	3
87	1	3	2	4	2	3	2	5	2	2	4	3	3	4	1	2	1	1	3	1	3	3	2	3	6	5	3	4	6	3	4	5	4	3	2	5	2	4	5	2	2	2	3	6	6	3	6
88	5	5	6	5	5	6	6	6	5	7	5	7	4	4	6	7	5	7	4	6	5	5	7	6	6	4	6	6	7	7	6	4	7	6	7	7	5	6	5	6	5	7	5	6	6	6	6
89	6	6	6	6	4	5	4	5	5	3	6	5	4	4	5	3	3	5	5	2	6	4	6	6	6	6	6	5	5	4	4	5	6	6	4	7	6	7	4	6	4	4	6	2	2	4	4
90	6	3	5	6	2	1	1	4	3	4	5	5	3	1	3	2	6	4	5	3	6	5	6	4	2	2	4	2	4	3	5	3	4	4	3	1	3	2	2	3	5	5	4	6	6	5	5
91	7	5	7	5	4	6	3	6	3	4	2	5	4	6	4	6	6	4	4	6	4	2	1	2	2	4	3	2	5	5	4	4	4	4	3	3	5	5	4	3	2	2	2	5	5	3	5
92	2	1	1	3	5	7	4	7	4	4	3	4	6	4	5	7	5	6	6	7	3	4	2	1	6	6	5	4	1	4	2	4	3	6	6	6	3	5	4	6	4	4	7	5	5	6	5
93	6	7	6	6	5	5	5	5	5	7	6	5	7	6	5	7	4	4	7	5	5	4	6	4	5	7	4	7	5	5	4	6	5	6	4	6	4	6	7	4	6	5	5	6	6	7	6
94	2	2	4	5	5	5	4	5	7	4	5	5	2	5	5	3	1	2	2	2	2	3	1	3	2	3	3	4	6	5	4	4	4	4	3	3	3	5	5	4	5	4	4	2	2	4	2
95	5	4	4	4	5	7	5	5	3	3	4	2	5	5	4	5	5	5	3	5	4	5	4	5	3	3	5	3	5	3	3	3	5	3	6	5	3	6	3	4	2	4	3	5	5	3	3
96	4	6	6	7	4	5	7	7	7	5	5	5	4	6	5	6	6	6	6	6	7	6	5	7	6	6	6	6	7	6	5	4	5	6	7	5	5	6	6	6	6	4	7	6	5	4	5
97	3	4	6	4	4	2	2	2	4	4	2	5	5	5	6	6	4	5	5	4	6	6	6	4	5	3	4	5	7	4	4	5	5	4	5	4	4	4	5	5	4	4	4	7	5	4	4
98	7	5	5	6	4	4	5	5	7	4	4	5	7	6	5	7	6	7	4	6	4	4	5	6	4	7	5	7	7	6	7	5	7	6	5	5	5	5	6	6	5	4	6	4	6	7	5
99	7	5	6	5	5	7	6	7	6	4	4	4	6	4	5	7	6	6	6	6	5	4	6	4	7	7	6	4	5	7	7	6	4	6	7	7	7	6	4	4	6	6	6	7	4	4	7
100	2	4	3	5	2	2	4	3	7	4	5	4	5	5	3	6	5	5	4	4	4	4	6	6	1	2	2	3	3	2	4	3	3	3	3	2	3	3	4	4	5	4	3	2	3	3	3
101	4	7	7	5	4	5	7	5	6	5	4	6	6	6	5	6	4	5	4	7	4	4	4	4	7	6	6	5	4	4	4	5	4	6	4	4	5	7	5	7	4	6	5	5	5	5	5
102	3	3	2	2	4	3	5	3	5	3	5	4	4	2	3	3	4	4	4	3	4	3	2	3	3	3	3	5	3	4	3	2	3	4	4	5	3	5	2	4	2	4	4	2	3	4	3
103	5	3	4	4	5	6	4	4	1	2	3	2	4	2	3	3	6	6	4	3	3	1	2	1	2	1	1	4	1	3	3	2	3	5	3	4	3	5	6	4	4	4	7	4	4	4	4
104	2	2	3	2	6	7	5	6	7	6	7	5	2	2	4	2	5	5	5	3	4	2	2	2	6	6	5	5	6	5	4	4	6	3	5	4	6	5	4	4	2	3	2	3	4	3	2
105	3	3	2	2	4	2	3	4	2	3	3	3	5	3	6	6	6	6	4	6	6	6	6	6	5	3	4	3	5	4	5	5	3	3	3	3	2	1	2	3	3	5	4	4	5	4	4
106	5	5	5	7	4	5	7	7	6	5	5	4	7	4	5	5	5	6	4	6	7	6	5	4	4	7	6	7	7	6	4	7	5	5	7	7	6	5	4	6	4	6	5	5	7	7	6
107	4	4	6	4	4	5	5	5	6	6	5	4	7	6	5	5	6	6	4	5	7	7	5	5	5	7	5	7	7	5	6	6	7	6	5	6	6	7	6	4	4	7	6	7	6	6	6
108	6	4	7	4	6	5	5	4	4	5	2	3	3	6	4	5	4	4	4	4	4	4	7	5	5	6	5	4	3	4	4	3	2	2	2	4	4	2	5	5	5	6	7	5	3	3	3
109	6	4	4	5	7	6	4	7	6	4	5	5	5	4	6	7	4	7	7	5	4	4	4	5	5	5	6	4	5	5	5	5	6	6	6	6	5	5	4	5	7	6	7	5	5	5	7
110	2	4	3	2	4	5	3	4	2	4	3	4	1	2	1	2	7	4	6	6	5	4	7	7	7	6	7	4	5	5	5	5	3	4	4	3	6	5	3	4	2	1	1	4	4	4	5
111	7	4	7	6	3	1	2	2	1	2	3	1	4	4	4	5	1	1	1	2	2	5	4	4	2	2	2	4	7	5	4	6	5	3	4	3	3	4	3	3	3	1	2	7	6	4	4
112	3	2	3	5	6	6	6	6	6	5	6	6	3	4	4	2	1	3	4	2	2	1	1	3	6	3	6	5	2	4	2	1	1	4	3	4	2	2	3	3	4	2	2	7	5	7	5
113	4	3	1	4	3	3	3	5	5	3	6	5	6	6	4	7	2	4	3	4	5	6	6	4	4	4	3	3	2	2	3	2	5	4	5	6	3	5	2	2	4	4	4	1	3	2	4
114	4	5	4	3	4	2	2	3	2	3	1	2	4	6	5	7	7	6	5	4	4	4	7	6	7	4	5	5	5	3	3	3	3	4	4	5	4	4	6	4	5	4	7	7	5	6	7
115	4	1	1	2	3	4	3	4	4	2	4	4	6	5	5	5	6	6	3	6	4	5	3	2	1	3	2	2	4	4	3	3	4	3	5	3	4	4	4	5	4	4	6	3	5	4	5
116	4	4	5	4	7	7	5	7	1	2	2	2	3	1	2	1	2	2	4	1	3	3	3	4	3	2	2	4	6	6	3	4	4	3	4	4	3	6	3	4	3	1	1	2	3	4	2
117	7	6	7	4	6	7	6	4	5	7	4	6	4	6	5	6	4	5	7	7	4	7	6	4	7	4	6	6	6	7	4	7	6	4	6	5	5	5	4	5	7	4	6	6	4	4	5
118	3	3	1	1	4	7	6	5	7	6	5	5	3	4	5	3	5	6	3	6	2	3	3	2	2	3	4	1	6	4	6	5	3	3	2	3	5	4	4	5	3	5	5	2	4	4	4
119	6	4	7	7	3	2	4	4	5	6	4	4	2	3	2	3	5	3	5	3	5	5	6	6	6	5	6	5	6	6	6	3	4	2	3	2	3	2	1	3	1	3	1	1	3	1	1
120	4	4	4	3	3	4	5	5	2	4	1	4	4	2	4	4	7	5	6	4	6	4	7	4	2	3	3	2	2	4	1	3	4	4	4	4	5	5	3	4	5	4	3	5	4	4	3
121	5	4	6	7	6	7	7	6	7	4	7	7	7	4	4	7	7	4	5	5	4	6	7	4	6	4	5	6	6	4	7	4	5	7	5	6	5	5	5	6	4	7	6	6	4	4	6
122	6	6	6	6	3	4	5	3	1	3	4	3	4	5	4	7	2	2	4	2	4	3	5	3	1	4	4	3	3	2	2	3	3	4	5	4	2	4	4	2	3	3	3	5	4	6	6
123	5	4	3	4	5	5	7	5	7	5	7	7	3	3	3	3	6	6	4	5	6	6	7	4	4	2	5	4	3	4	5	5	6	4	4	7	5	7	1	2	4	4	2	6	6	5	5
124	7	7	5	6	4	7	7	7	4	5	4	4	4	4	6	7	6	6	4	6	5	5	6	6	6	6	7	5	7	4	7	4	6	4	5	5	5	6	5	5	6	6	5	4	4	4	5
125	4	4	1	3	4	1	1	2	3	4	2	2	2	4	1	1	5	4	6	4	4	4	5	4	5	3	3	3	6	5	3	3	4	4	5	6	6	6	6	6	5	6	6	6	3	6	5
126	5	5	5	5	3	6	3	4	6	5	4	5	6	4	3	5	5	5	3	5	4	4	6	6	7	5	4	5	5	4	5	3	1	3	4	4	4	2	2	5	4	4	4	4	4	5	3
127	6	5	6	7	6	5	6	6	6	4	7	6	4	4	7	5	6	5	7	6	7	6	5	5	5	5	4	5	7	6	6	6	5	6	5	7	7	5	6	7	4	6	7	4	5	7	5
128	7	6	4	6	4	5	7	6	6	5	5	5	6	6	6	6	5	5	4	4	7	7	4	5	5	6	5	6	7	7	7	6	7	6	6	5	6	5	5	6	5	7	5	7	7	6	5
129	4	4	5	6	4	3	3	4	6	6	4	6	2	2	2	1	2	1	4	4	2	2	1	2	4	5	5	4	4	4	2	4	4	4	1	3	3	2	5	4	4	4	6	7	6	7	5
130	4	3	2	4	4	7	7	5	2	1	3	3	3	1	3	1	2	1	4	2	4	3	4	3	7	7	5	5	2	2	3	3	3	5	3	3	5	5	4	6	4	5	6	7	6	6	7
131	5	4	5	3	2	1	3	4	5	4	5	4	4	4	4	6	2	2	2	2	3	2	1	3	6	4	4	3	3	4	3	3	5	4	4	6	3	5	6	3	6	3	5	4	3	5	2
132	4	5	6	7	6	7	4	4	5	7	7	5	7	6	7	5	6	5	6	7	4	4	6	5	5	7	6	4	7	6	4	5	5	6	4	4	6	6	7	4	5	4	5	6	5	6	4
133	4	5	4	3	3	2	1	3	6	5	5	4	6	6	3	6	6	6	6	3	3	2	1	1	7	4	4	4	4	3	4	4	4	6	3	4	5	6	6	4	4	5	7	6	4	5	5
134	2	3	3	3	4	5	3	3	4	5	3	5	4	3	2	2	2	4	2	2	5	3	6	4	1	2	4	1	2	4	2	4	2	4	2	1	1	1	3	4	4	5	3	5	5	4	5
135	4	4	4	4	4	2	2	3	2	1	1	3	2	4	2	2	2	2	2	4	5	7	7	4	4	4	2	2	3	5	2	2	3	4	2	4	4	2	5	5	5	5	5	4	3	5	4
136	5	6	7	4	5	3	4	2	7	7	5	7	6	5	4	7	5	4	3	5	3	4	5	3	1	3	1	1	7	4	6	4	4	3	3	5	4	5	2	1	4	3	2	7	6	5	5
137	4	4	7	6	7	7	5	6	6	6	4	4	5	4	5	4	4	4	6	7	7	4	5	4	6	4	6	4	6	6	7	7	6	6	6	5	5	5	7	7	6	4	7	7	6	6	6
138	4	2	1	4	4	1	4	2	5	5	4	5	3	5	3	4	2	4	4	2	4	4	3	4	3	5	4	3	3	3	2	3	4	5	5	6	5	5	4	3	4	1	2	4	3	3	3
139	5	5	5	7	7	6	4	6	4	5	7	4	6	5	7	5	6	6	5	6	7	4	6	6	7	5	7	6	4	7	7	5	5	4	5	7	4	7	6	5	5	6	5	6	6	6	4
140	4	4	6	7	6	6	7	4	6	6	5	6	7	4	4	7	5	7	5	7	5	4	6	7	7	7	6	5	4	5	5	6	5	6	7	7	5	6	5	7	7	5	5	5	4	6	7
141	1	4	2	3	3	4	3	4	5	6	5	3	3	3	5	4	2	4	2	2	4	2	3	2	7	5	7	4	1	1	2	1	2	3	4	4	3	3	2	3	3	4	4	5	6	3	5
142	4	6	5	4	2	4	5	5	2	2	2	4	5	4	4	5	2	4	3	4	2	4	3	4	5	3	4	6	4	3	3	4	2	5	5	5	3	4	3	4	5	6	6	2	3	2	4
143	6	5	7	5	6	6	6	4	7	4	7	6	7	7	7	5	7	4	4	5	6	7	6	6	5	5	5	7	5	6	4	4	6	6	5	6	7	5	7	5	4	5	7	6	6	6	7
144	2	3	3	2	3	1	2	3	1	2	2	2	6	4	4	7	7	4	5	7	4	5	4	3	3	2	3	4	4	5	4	3	4	3	2	3	4	4	2	4	5	4	3	6	6	6	4
145	2	2	3	3	1	1	4	4	2	4	1	3	4	3	3	5	3	5	3	2	5	3	5	4	5	4	3	3	1	3	3	3	3	4	3	2	4	2	6	6	4	4	5	3	5	3	3
146	6	6	6	4	6	5	5	4	6	6	4	7	6	7	6	6	7	4	6	6	6	6	6	6	7	4	4	7	7	7	5	6	5	7	6	7	7	5	6	4	5	5	7	5	5	5	4
147	5	4	7	4	3	5	4	5	7	4	5	6	6	4	7	7	6	5	6	4	2	1	1	3	7	4	6	6	7	6	6	5	4	5	4	3	2	4	4	5	4	5	4	6	6	4	3
148	7	5	5	7	6	5	5	5	5	6	7	4	7	5	7	4	6	4	6	4	4	7	5	7	5	5	6	5	5	7	5	6	7	7	6	4	4	6	4	6	4	5	7	5	7	5	5
149	7	5	6	5	7	6	6	7	6	4	4	5	5	6	7	6	7	5	4	7	6	4	5	6	7	5	4	4	4	4	7	7	5	7	6	6	5	6	7	4	4	7	4	7	7	7	6
150	2	3	1	2	3	5	4	6	4	2	3	5	4	3	2	2	1	2	3	3	2	1	1	2	4	5	2	5	2	1	4	2	4	3	5	3	4	4	6	6	6	4	7	7	6	6	6
151	5	6	7	6	4	2	2	4	5	3	3	5	6	5	5	6	4	5	5	5	3	5	5	4	1	4	2	3	5	5	5	3	3	4	3	3	3	3	5	4	5	3	5	1	2	1	4
152	5	4	6	4	4	6	6	7	7	4	5	4	6	7	7	5	6	4	4	6	5	7	5	4	5	7	5	7	7	6	5	5	7	5	6	5	6	5	5	7	6	5	5	6	5	6	7
153	4	7	6	5	5	7	7	5	4	7	4	7	6	7	7	6	7	4	6	5	6	6	5	6	5	7	5	6	5	5	6	7	4	4	5	5	4	6	7	7	4	6	5	4	5	6	5
154	6	5	7	4	6	7	6	4	6	4	5	7	7	6	6	6	5	4	6	6	7	5	4	4	7	7	6	4	4	5	5	7	6	4	5	5	5	7	7	4	5	5	5	5	4	4	4
155	2	3	1	2	4	7	5	4	1	2	4	3	4	7	6	7	6	4	6	3	5	3	5	3	1	3	4	1	3	5	3	4	3	3	3	3	3	4	7	4	6	6	7	3	5	2	5
156	7	4	6	7	6	6	6	5	4	5	5	5	4	4	6	5	6	6	4	4	4	4	4	6	4	5	7	5	6	7	6	4	6	7	7	4	7	5	4	4	4	4	7	4	5	6	6
157	7	4	7	6	6	5	4	6	6	7	4	4	5	4	4	5	5	7	5	4	5	4	4	4	7	4	4	5	6	6	7	6	4	4	6	4	5	7	6	4	7	4	7	6	5	5	4
158	7	4	7	7	4	6	7	4	7	4	4	5	5	5	7	4	6	4	7	5	4	7	4	5	5	5	6	7	4	4	7	7	7	6	5	5	6	5	7	7	6	4	6	5	7	4	5
159	4	4	2	4	3	4	5	4	4	4	3	2	2	3	3	4	3	2	3	4	7	4	7	4	5	3	5	3	4	5	3	4	3	2	2	1	3	2	3	1	1	2	1	6	5	6	6
160	2	3	1	2	6	6	5	3	2	4	3	1	4	2	3	3	5	6	3	4	4	4	5	5	3	2	4	4	4	5	5	3	4	5	3	3	4	3	4	3	3	5	3	4	4	3	5
161	5	5	7	4	5	4	5	6	6	4	4	7	4	7	7	7	7	5	4	7	5	6	4	7	4	5	7	6	5	4	7	5	5	5	6	4	4	5	5	6	6	5	6	7	6	7	7
162	5	3	5	4	5	6	3	4	1	1	3	2	3	4	3	6	1	2	3	1	6	5	6	6	1	1	3	2	2	4	3	3	4	2	2	4	4	2	3	5	3	4	5	6	5	6	3
163	5	3	3	2	4	4	5	3	4	2	4	2	3	5	2	3	7	6	5	6	6	5	5	6	1	4	3	1	1	1	4	1	3	4	3	3	3	2	5	6	6	6	6	6	4	6	4
164	5	4	4	6	7	5	5	5	7	4	4	5	4	7	7	4	7	4	6	7	7	4	4	6	6	6	7	5	7	7	6	6	6	4	7	7	7	6	4	6	7	7	6	5	5	5	7
165	6	4	6	5	4	7	7	6	4	7	5	5	4	6	4	7	6	6	4	5	4	6	4	7	5	4	5	6	7	4	5	6	7	7	6	7	6	5	6	6	6	4	6	7	6	4	4
166	4	4	7	5	6	7	4	6	2	4	2	4	3	5	5	4	5	3	4	4	3	3	5	5	2	3	3	4	5	3	4	3	3	2	4	4	4	2	2	1	2	2	1	7	6	5	7
167	4	7	5	5	4	5	4	6	7	5	6	7	7	5	6	5	4	5	6	5	6	5	6	4	4	7	7	5	7	7	5	6	4	7	5	6	7	5	6	7	5	4	6	6	7	7	6
168	5	6	6	5	1	1	1	3	5	3	3	4	3	4	6	5	5	4	3	4	4	3	2	1	3	4	5	3	3	2	2	4	5	4	3	4	4	4	3	5	3	4	3	7	5	4	6
169	3	2	1	4	5	3	5	4	7	5	5	5	2	3	4	4	4	4	5	3	2	3	3	4	6	5	5	5	3	3	5	2	4	4	5	5	6	7	4	4	5	4	3	4	3	4	3
170	5	5	5	6	7	4	4	4	7	5	5	6	5	5	4	7	6	6	5	5	7	5	5	5	4	7	7	7	5	5	4	5	7	7	6	5	7	6	5	4	6	5	6	6	4	4	4
171	4	2	3	3	5	6	6	5	5	3	4	3	4	3	4	3	5	6	6	3	5	6	6	6	7	6	7	6	1	2	2	4	2	4	2	5	5	4	2	2	2	4	4	6	4	4	6
172	5	3	6	4	4	5	3	3	5	4	3	4	4	6	4	6	1	1	3	2	4	2	4	2	7	6	4	5	5	3	3	4	3	2	4	5	3	4	2	2	1	1	1	2	2	4	2
173	4	6	7	7	5	5	7	5	7	4	6	7	7	7	5	5	5	5	4	5	6	6	6	6	7	6	6	4	5	7	5	6	6	4	6	4	6	7	4	7	7	6	7	7	4	7	4
174	5	5	7	7	4	4	6	5	7	7	6	6	4	6	4	6	4	5	4	4	7	4	7	7	5	4	7	4	5	7	6	5	7	4	4	6	6	6	4	7	4	7	7	7	5	6	5
175	4	2	2	4	3	4	4	5	5	5	5	4	5	6	6	6	7	5	6	6	5	4	4	4	7	5	5	5	6	4	5	5	4	2	5	4	2	4	4	6	6	6	7	2	3	1	3
176	4	7	7	4	4	6	5	5	6	6	7	4	4	7	5	7	7	4	4	5	5	6	5	5	4	6	5	5	5	5	4	7	5	6	6	5	7	5	4	5	7	6	5	7	5	5	7
177	2	5	3	2	3	3	4	2	6	6	6	5	5	3	4	5	5	4	5	4	2	3	2	1	7	4	4	5	6	6	4	3	2	2	2	3	3	3	2	4	4	5	3	7	6	4	5
178	5	5	5	4	7	5	7	7	4	4	6	5	6	6	5	7	4	4	5	4	6	4	6	4	5	4	6	5	5	5	4	6	4	5	5	6	6	6	7	6	6	6	7	7	6	5	7
179	2	3	3	2	2	2	3	2	4	3	4	5	4	4	6	7	3	2	3	2	3	4	2	3	3	2	3	4	7	4	4	4	4	3	5	5	3	6	3	4	6	4	5	5	4	5	5
180	4	7	5	7	4	5	4	7	4	7	4	6	5	6	5	4	7	7	6	6	5	5	5	7	7	6	6	4	5	7	6	4	6	4	5	4	6	6	4	7	5	6	7	5	4	7	5
181	7	6	6	4	5	6	6	6	4	4	5	4	4	6	7	6	5	6	5	7	7	4	7	6	6	4	4	4	6	5	5	6	7	6	7	5	6	5	7	5	6	6	6	4	5	5	6
182	5	5	4	7	5	6	4	7	5	7	7	7	7	5	6	5	7	4	4	5	5	7	4	5	6	5	5	6	4	4	5	6	6	5	5	4	4	7	5	7	7	6	5	5	4	4	6
183	2	5	4	5	4	6	4	4	7	6	6	7	2	4	3	4	3	3	4	4	4	6	5	4	3	3	4	3	4	4	4	4	5	4	5	3	6	6	5	5	4	6	7	1	3	3	1
184	7	7	5	6	4	6	6	4	4	4	5	5	4	7	4	4	7	5	6	5	7	5	4	6	7	7	6	4	5	5	4	6	5	7	5	5	4	6	5	5	4	5	5	7	4	4	4
185	5	4	5	5	1	2	2	1	5	5	3	5	3	2	4	1	4	5	3	5	4	3	2	3	7	6	6	5	4	2	4	4	3	3	6	5	4	5	2	4	4	4	2	6	3	6	4
186	7	7	7	6	5	6	6	6	5	7	6	7	4	6	5	7	5	5	5	7	4	6	7	4	6	6	4	5	5	7	4	4	7	4	6	6	5	5	6	4	5	5	6	6	4	6	5
187	7	4	6	5	5	4	5	5	4	4	5	5	7	4	7	5	5	6	5	5	4	6	7	7	6	6	6	4	7	7	4	5	4	6	5	5	4	6	5	4	6	4	7	6	6	7	7
188	4	2	2	4	2	2	3	3	5	5	5	6	2	4	1	2	6	6	4	6	4	3	3	2	6	4	4	4	1	3	3	2	5	4	2	2	4	4	6	4	7	7	7	6	3	5	3
189	5	5	5	5	5	5	7	7	5	7	5	7	6	5	4	6	5	7	4	5	6	4	4	4	6	7	4	7	7	4	5	5	6	7	4	6	4	7	5	7	7	5	5	5	4	6	6
190	5	3	5	3	3	3	5	4	5	3	3	5	4	6	5	6	2	4	4	3	4	3	2	2	6	6	4	3	5	5	4	3	3	5	5	3	3	5	4	7	6	4	7	3	5	4	3
191	6	6	6	6	6	5	3	5	4	3	4	5	3	2	2	2	5	5	5	3	3	4	5	4	4	2	5	5	2	1	3	1	2	4	2	3	4	3	5	6	5	5	5	2	4	4	4
192	4	7	7	4	5	4	5	7	6	7	4	6	6	4	7	6	7	6	7	7	5	7	4	7	5	5	7	6	5	6	5	6	5	4	5	5	7	4	4	7	7	6	6	5	6	7	7
193	3	5	6	4	5	7	7	7	4	4	2	4	2	3	2	4	1	3	3	1	5	5	4	2	6	5	5	6	3	5	2	2	4	4	4	4	5	6	3	2	4	2	2	4	2	3	5
194	2	2	3	5	3	5	4	5	5	6	6	5	4	5	5	5	5	4	4	4	4	5	5	5	7	4	5	4	4	3	3	4	4	5	5	4	5	7	5	7	5	6	7	6	4	3	6
195	2	4	2	3	6	5	3	5	2	3	2	2	6	5	4	7	5	4	4	4	6	4	6	3	3	3	3	3	2	4	3	2	4	3	3	4	4	5	3	6	4	5	5	4	5	4	3
196	6	7	6	4	6	4	4	7	4	4	7	4	6	6	7	7	5	7	6	7	6	7	7	5	6	6	4	5	5	6	4	7	6	6	6	5	4	5	7	7	4	6	6	5	5	5	5
197	6	5	7	5	5	5	7	7	4	5	4	3	4	5	4	7	6	4	3	4	1	4	2	4	3	3	4	2	6	3	3	5	5	7	5	6	5	7	3	1	4	4	2	5	5	3	3
198	2	3	1	2	3	5	4	4	3	2	4	2	5	5	6	7	2	2	3	3	2	2	1	1	4	5	3	3	5	3	3	4	3	3	2	3	2	3	5	2	4	2	3	7	5	5	5
199	6	5	6	4	4	7	6	4	6	6	6	4	6	4	6	6	5	6	6	5	7	4	6	4	4	5	5	4	7	7	4	6	6	5	5	6	5	7	5	7	4	7	5	6	6	7	5
200	4	4	6	5	5	6	5	6	5	5	6	3	5	6	6	7	4	4	4	5	5	4	6	6	5	3	5	4	3	4	2	2	4	5	6	4	6	6	5	5	5	4	4	1	4	4	3
201	3	5	4	4	2	3	4	5	2	2	2	1	4	3	2	3	5	6	4	3	6	6	6	5	3	2	5	3	7	4	4	6	3	3	4	3	3	5	4	5	3	4	3	6	4	3	4
202	5	3	3	2	5	6	6	6	6	3	4	3	3	2	4	3	4	3	2	5	5	2	3	3	3	4	3	3	4	5	4	2	3	3	4	2	3	3	4	5	2	4	3	7	7	6	6
203	3	3	2	2	1	2	4	3	5	4	4	4	6	5	5	6	1	1	4	2	3	5	6	6	6	6	6	6	3	3	2	4	3	6	3	5	3	5	1	4	1	4	1	1	1	2	3
204	7	4	4	5	4	6	4	4	6	6	4	7	7	4	4	4	7	6	6	4	6	7	5	5	4	4	6	7	5	4	4	4	5	5	6	7	6	5	6	4	6	6	7	6	6	6	7
205	5	7	4	5	4	5	4	7	5	7	7	4	6	6	6	5	4	6	5	4	5	7	5	6	7	4	6	4	4	4	4	5	6	4	6	6	4	6	4	4	6	7	6	5	7	6	7
206	4	2	3	2	5	7	6	5	5	4	4	4	3	3	4	4	7	5	5	4	6	4	7	6	6	4	5	5	1	3	3	2	3	4	3	3	4	6	4	4	4	2	2	2	3	3	1
207	4	3	2	2	4	2	4	3	1	3	1	2	3	2	3	2	7	5	7	6	3	5	5	4	6	5	4	6	6	5	4	5	2	3	5	4	4	3	4	4	4	1	2	2	2	2	4
208	4	5	4	2	3	2	2	2	3	5	4	3	6	6	5	7	3	2	4	4	3	4	1	1	1	2	4	1	2	4	2	1	2	2	3	4	4	4	5	5	5	4	7	5	3	5	4
209	7	6	6	5	6	5	6	7	6	6	6	7	5	5	6	7	6	4	4	6	5	4	7	6	7	5	5	4	7	6	7	6	4	6	6	5	6	5	7	4	5	5	5	4	5	7	6
210	4	4	5	7	5	6	4	7	6	6	6	4	5	6	6	6	6	7	6	4	6	4	6	4	4	5	5	4	5	6	5	4	4	6	4	6	4	6	6	6	6	5	5	5	5	4	7
211	4	4	2	4	4	2	2	2	4	3	2	2	2	2	4	3	4	3	2	5	6	6	6	5	1	4	2	2	2	2	2	2	2	5	3	4	3	3	3	3	3	2	1	7	7	6	5
212	4	6	7	7	6	6	7	5	5	4	7	5	5	4	4	7	5	5	4	4	5	5	5	5	6	4	7	4	6	4	6	5	5	4	5	6	6	7	7	6	6	5	5	5	7	7	6
213	7	6	5	4	5	5	7	5	5	5	5	5	5	4	5	7	5	5	7	7	7	5	7	7	6	5	4	4	6	6	7	5	6	6	6	5	6	5	7	6	6	4	7	6	5	7	5
214	7	4	7	5	4	6	5	5	7	4	6	6	6	6	5	5	7	5	7	4	7	6	6	7	6	7	5	4	7	6	4	6	7	6	7	6	7	6	5	5	7	7	7	5	7	6	5
215	4	6	7	7	6	5	3	3	1	1	2	4	5	2	3	3	4	5	2	5	4	3	5	5	1	2	3	2	2	4	3	1	6	5	3	4	4	6	4	3	2	2	3	2	3	2	3
216	5	6	6	3	1	1	1	4	3	2	5	3	3	6	6	5	3	2	5	5	3	2	4	4	5	3	6	4	7	6	7	5	4	3	2	4	4	2	2	4	4	5	3	3	3	2	3
217	4	1	1	2	2	2	2	2	5	5	3	4	4	6	5	6	4	2	3	4	3	4	4	3	7	4	5	4	3	4	3	4	4	5	6	4	5	6	3	2	3	3	2	7	4	5	4
218	4	5	4	4	5	7	4	4	7	4	5	4	6	6	4	7	5	7	7	6	5	6	5	7	4	5	5	4	7	6	5	4	6	6	5	7	7	7	7	4	6	7	5	6	4	4	5
219	4	2	2	1	5	5	5	4	7	6	6	4	2	3	3	2	6	5	6	6	2	2	2	3	4	3	3	2	5	3	6	6	6	6	4	3	6	6	5	5	3	5	5	1	4	1	1
220	7	4	4	7	6	7	4	4	6	4	6	5	7	5	5	5	6	6	4	6	4	4	6	6	7	6	4	6	5	6	7	5	4	4	6	5	4	6	4	6	5	4	7	4	4	5	4
221	2	3	3	3	4	4	4	5	2	2	2	4	6	6	4	7	4	3	3	4	3	3	3	2	3	2	3	4	6	6	4	5	4	2	4	5	5	4	3	2	2	4	1	5	3	3	3
222	7	7	6	4	6	7	4	5	5	4	7	7	4	7	7	7	5	7	4	4	7	6	5	4	5	7	7	5	5	7	6	7	5	7	4	5	6	5	5	7	5	6	7	7	5	5	4
223	2	1	2	2	1	2	1	4	7	4	4	4	3	4	5	5	5	3	3	5	4	4	2	2	6	6	5	5	3	2	4	2	3	2	5	4	4	3	2	2	1	2	1	2	1	1	2
224	5	4	5	5	5	4	5	5	7	6	4	4	4	6	5	7	6	4	6	5	7	7	4	7	7	6	6	5	6	4	6	4	5	6	6	7	6	5	6	4	7	5	5	7	7	7	7
225	5	4	5	4	5	5	6	4	5	6	6	5	6	6	5	7	4	5	6	7	5	7	6	7	5	5	6	4	5	7	6	4	5	4	5	5	5	7	5	5	7	7	5	7	6	7	6
226	3	5	3	5	5	6	4	5	6	4	5	5	3	4	4	3	7	4	7	6	1	3	2	2	1	1	1	3	6	4	5	4	4	3	2	4	2	4	6	5	6	5	6	5	3	4	5
227	3	6	5	3	3	4	5	4	2	3	3	2	3	3	3	5	6	5	5	4	3	2	1	3	6	6	5	5	1	2	2	3	5	5	3	4	4	4	5	5	4	4	5	1	4	1	2
228	4	6	6	4	1	2	2	3	3	2	2	4	4	4	4	5	6	3	5	4	3	4	1	3	6	5	6	6	6	5	6	3	6	4	3	4	5	6	5	4	6	6	6	6	3	4	6
229	7	5	6	4	6	7	4	5	5	4	7	4	4	4	5	5	5	7	7	7	7	7	5	4	6	4	6	6	7	6	4	7	5	5	7	5	6	7	5	5	5	4	7	6	5	5	6
230	5	4	6	5	3	1	1	1	2	4	1	2	1	1	3	2	5	6	4	6	4	4	4	4	5	6	5	6	1	3	3	3	3	3	2	4	3	3	7	4	5	4	7	2	3	3	2
231	5	4	4	5	6	7	6	7	7	6	6	4	7	7	4	5	4	7	7	5	6	5	7	5	6	4	6	6	6	4	4	4	6	4	5	7	7	5	4	6	4	5	6	7	6	7	7
232	3	4	2	4	4	5	4	4	7	4	7	4	3	5	2	3	6	3	4	6	7	6	7	6	5	4	4	3	2	4	4	2	4	3	4	2	3	1	2	2	1	1	1	7	7	6	5
233	4	5	6	5	4	1	2	1	7	4	4	6	1	3	1	1	4	3	2	4	1	3	1	3	4	4	3	4	4	4	4	3	4	5	4	5	5	4	3	5	5	3	5	7	4	5	4
234	5	6	6	5	5	7	4	4	4	3	5	2	6	5	6	7	5	6	4	4	3	1	1	4	5	3	5	4	7	5	4	6	3	3	3	1	3	1	1	2	3	3	1	4	3	4	3
235	5	6	7	6	5	6	6	6	1	2	1	3	5	3	5	4	6	5	6	3	4	4	3	2	5	6	3	3	4	5	4	3	4	5	6	3	5	5	4	5	5	4	6	1	3	1	4
236	4	6	6	6	4	4	4	4	5	6	6	5	4	7	6	5	7	7	7	5	4	6	5	4	6	5	6	5	6	4	6	4	5	6	5	5	5	6	7	7	7	7	7	5	6	7	7
237	4	2	1	3	5	3	2	4	2	4	1	2	3	5	5	5	7	4	5	4	7	7	7	4	7	5	6	6	2	3	4	3	1	4	2	4	4	2	3	4	3	5	5	3	3	4	2
238	4	4	7	7	4	7	4	4	7	7	6	6	5	7	5	5	5	7	7	5	5	4	7	4	5	7	7	4	7	5	7	6	7	5	4	4	4	7	7	5	4	6	7	5	5	7	7
239	6	3	6	6	6	6	6	4	7	4	6	5	1	2	2	1	7	7	7	5	5	6	6	5	1	4	3	2	7	5	5	6	4	3	3	3	3	3	6	4	3	5	5	4	5	5	5
240	2	4	2	1	2	2	4	4	4	5	4	4	2	3	1	2	5	6	6	4	5	4	4	3	5	6	4	6	4	3	3	2	2	2	2	4	3	4	3	1	4	4	2	1	4	3	3
241	3	5	4	3	3	3	5	5	5	4	4	6	5	4	6	7	6	6	4	4	6	5	6	4	1	3	1	4	2	2	4	4	5	6	4	4	4	6	2	2	3	2	2	6	3	5	5
242	4	5	3	5	3	6	4	6	7	6	5	4	5	3	5	4	1	3	1	1	2	2	2	3	5	4	6	4	2	4	2	3	2	5	4	2	3	3	4	6	4	4	5	6	4	3	3
243	5	4	4	5	3	2	4	4	2	3	4	2	1	4	1	1	3	4	5	4	4	4	4	3	3	3	2	4	7	4	4	7	3	2	2	4	4	2	3	3	4	4	3	1	2	3	3
244	7	5	7	6	4	7	7	7	5	6	6	6	7	6	7	7	7	5	4	4	6	4	5	5	4	7	5	6	4	4	4	4	6	6	7	5	4	6	7	6	4	4	7	6	7	7	6
245	6	5	6	4	7	5	7	7	7	4	6	6	7	7	4	5	6	5	4	6	4	4	7	7	6	7	6	5	4	4	7	5	6	6	4	6	5	5	4	5	6	5	6	4	4	5	6
246	6	6	6	5	2	1	2	4	7	6	6	6	5	4	5	4	2	1	4	2	4	1	2	1	3	2	5	5	5	4	4	3	2	4	4	3	2	2	5	5	5	4	7	6	4	5	3
247	7	4	7	4	4	2	4	4	3	2	2	2	5	4	3	4	7	4	6	5	3	5	6	5	7	6	4	6	4	3	2	3	4	3	5	5	4	5	6	5	6	6	7	4	4	4	3
248	6	4	6	7	7	7	5	6	5	7	5	4	4	4	7	5	5	7	7	5	6	5	7	7	6	5	5	7	7	7	6	5	7	5	6	6	4	6	4	5	4	7	4	6	5	5	6
249	5	3	5	3	7	7	7	6	5	6	5	3	4	3	5	3	2	2	2	4	3	6	5	5	6	4	4	3	6	4	5	3	5	3	5	4	4	6	4	4	4	3	5	2	4	2	1
250	4	2	3	4	1	1	3	3	5	4	5	6	5	4	7	7	7	5	4	4	5	4	7	5	2	1	4	4	6	5	4	6	4	5	4	5	4	6	4	3	2	4	4	7	4	4	5
251	3	4	1	2	2	2	2	2	6	6	6	5	3	5	5	5	4	4	3	5	2	2	2	2	1	1	2	2	7	5	4	6	3	4	4	3	3	4	3	2	5	2	3	4	4	4	2
252	7	6	6	6	5	5	7	5	6	6	5	4	7	7	6	5	5	4	7	6	7	7	6	7	5	5	5	5	7	6	6	5	4	7	4	7	6	7	5	5	6	5	6	6	7	7	6
253	5	3	3	5	2	2	4	4	6	4	5	4	6	5	7	7	1	1	3	1	5	4	6	3	4	4	4	5	5	3	5	3	3	5	4	3	2	4	3	3	3	3	5	1	4	1	4
254	5	4	7	4	6	5	5	7	7	4	6	4	7	6	6	6	5	6	6	4	4	6	5	7	7	5	7	4	7	7	5	4	7	4	6	7	6	6	7	7	6	6	4	4	7	4	5
255	6	6	4	6	7	5	7	4	7	7	7	5	6	6	6	6	4	5	4	5	7	6	7	6	7	5	4	7	5	5	4	5	6	5	7	6	6	5	4	4	4	6	6	7	4	6	4
256	6	7	6	7	4	6	6	5	7	4	7	7	6	7	4	7	5	5	4	6	7	7	5	4	5	5	7	6	7	7	6	6	7	5	6	5	7	5	5	5	5	5	6	4	7	5	4
257	4	4	6	6	7	4	5	7	5	7	6	5	4	6	4	6	6	7	6	4	7	4	4	7	5	6	7	4	4	5	4	5	7	7	4	4	7	7	5	5	4	7	7	5	7	5	4
258	1	4	1	1	5	4	3	4	3	2	2	4	5	4	2	3	2	4	3	4	6	4	7	6	1	2	3	3	2	2	4	2	4	4	1	1	1	2	3	2	4	4	2	6	3	5	6
259	3	2	3	2	2	1	4	1	4	2	4	5	3	6	6	6	5	3	4	6	5	2	3	5	5	4	4	3	7	4	5	4	4	5	2	3	5	4	1	1	4	1	2	7	6	7	5
260	7	4	7	6	4	6	4	6	7	4	6	6	4	4	4	6	6	4	5	6	6	7	7	7	6	6	5	6	7	5	5	5	4	5	6	6	5	6	4	6	5	6	5	4	7	4	7
261	1	2	1	3	3	4	3	2	6	3	5	4	6	6	6	7	5	4	4	5	3	4	4	3	3	4	2	4	5	4	5	3	5	2	4	4	4	3	4	3	3	3	5	5	4	3	4
262	2	4	2	1	5	4	3	5	6	5	4	4	6	5	7	7	2	4	4	4	2	3	4	3	6	4	5	5	1	1	2	3	3	3	2	4	4	2	4	5	6	4	5	1	4	4	3
263	6	6	5	7	7	6	5	4	6	4	7	7	7	5	5	5	5	6	5	4	4	5	5	5	6	4	7	7	6	6	6	7	4	5	4	5	7	6	6	6	5	6	7	4	6	5	4
264	2	1	2	2	2	3	3	3	1	2	3	3	5	2	4	4	1	3	2	4	2	4	4	2	7	5	6	6	6	4	4	4	6	4	4	5	4	6	4	3	3	3	5	4	4	3	4
265	4	4	4	5	3	2	3	3	5	5	3	5	6	5	6	6	7	5	7	6	4	5	7	6	2	3	4	4	7	4	6	4	3	4	5	5	6	6	4	5	5	4	4	3	5	5	4
266	7	5	7	5	3	1	3	3	7	4	7	7	4	3	4	4	6	5	4	4	3	2	3	4	1	3	3	1	2	3	4	4	3	5	4	4	5	6	5	6	5	5	7	5	4	5	3
267	5	6	7	4	4	2	3	2	5	6	4	4	5	4	5	4	3	4	3	3	5	5	6	6	3	3	2	3	4	4	5	5	5	3	5	5	2	4	4	7	6	5	7	1	2	1	3
268	5	4	6	6	6	7	4	6	2	2	2	4	3	4	3	3	7	7	6	4	4	4	2	2	3	3	2	3	5	3	3	6	5	4	4	4	4	3	1	1	3	3	1	7	6	4	4
269	5	6	7	6	4	6	4	5	6	5	7	6	5	6	5	5	6	5	6	4	7	4	4	4	7	6	7	7	5	6	7	6	6	6	5	5	6	6	4	5	4	4	7	7	4	5	5
270	5	4	5	4	7	7	4	5	7	5	6	5	4	7	5	7	6	6	7	4	6	5	6	5	5	4	5	7	6	5	4	6	6	5	7	7	5	6	5	6	4	4	6	6	5	4	5
271	5	4	7	6	4	7	5	4	4	2	2	4	2	4	4	4	3	3	3	3	1	4	1	1	2	1	2	2	6	4	6	5	2	3	3	3	3	2	6	4	6	4	7	4	5	5	5
272	3	2	2	3	5	4	3	2	6	5	6	4	4	3	4	4	3	3	2	2	4	2	2	3	7	5	5	5	4	4	2	4	3	4	5	3	4	4	3	2	3	3	4	4	3	5	5
273	5	7	5	5	4	3	2	2	1	1	3	3	1	2	4	1	1	3	3	3	4	7	7	5	4	4	5	5	3	4	5	4	5	4	4	4	6	7	3	3	2	4	1	1	4	3	4
274	6	6	7	7	5	5	7	6	6	6	5	6	5	5	6	4	4	7	4	7	4	7	4	7	5	7	5	5	7	6	5	6	5	6	6	5	4	7	5	6	5	4	4	6	6	7	6
275	4	5	6	7	6	6	7	7	5	7	6	5	7	7	5	5	6	4	7	6	5	4	4	5	6	7	6	6	7	5	6	6	5	6	4	5	4	6	6	5	5	5	7	7	7	6	6
276	3	3	5	4	2	4	5	5	6	3	5	5	2	2	2	2	1	4	3	2	2	3	4	3	1	3	2	2	2	4	1	2	3	1	3	4	3	1	6	4	5	3	5	5	6	5	3
277	3	3	3	2	3	3	3	4	5	4	4	6	6	6	6	7	5	5	5	4	5	5	5	5	7	4	6	4	7	5	5	6	4	6	3	3	6	6	3	1	3	1	1	2	2	3	3
278	2	2	2	1	6	6	4	5	3	4	4	5	5	6	5	6	2	4	3	3	2	5	4	5	2	2	2	1	6	5	4	5	3	5	4	4	3	4	2	3	5	3	3	2	4	2	3
279	5	5	6	6	5	5	6	3	1	1	3	1	4	3	5	4	3	2	2	5	4	2	4	3	3	3	2	2	5	4	3	6	3	4	3	4	4	2	5	5	5	5	7	2	3	1	3
280	6	7	6	4	6	6	4	5	5	4	4	7	6	5	7	5	7	4	7	5	7	4	7	7	5	4	6	7	5	7	6	6	7	4	7	6	4	7	4	4	6	4	7	5	7	5	4
281	5	4	7	6	3	5	4	6	2	3	1	3	5	3	4	4	3	4	5	2	5	5	5	4	2	2	4	3	5	6	4	3	4	4	4	3	4	6	5	4	6	5	5	1	3	2	2
282	7	7	5	7	7	5	5	5	7	5	5	6	5	5	7	7	7	4	6	7	5	6	7	5	7	4	6	6	7	5	6	6	5	4	5	4	5	6	4	7	6	6	7	5	7	5	4
283	4	3	4	3	7	7	7	5	5	5	4	6	3	4	4	3	1	1	4	1	2	3	1	2	7	4	4	6	6	6	4	5	3	5	3	2	3	3	5	5	5	5	5	3	5	5	2
284	7	4	4	5	7	7	4	4	5	4	4	7	7	4	5	4	4	4	7	5	7	5	5	5	7	7	7	4	7	6	5	5	4	6	6	5	6	6	7	7	7	6	6	7	6	6	6
285	7	7	7	7	3	2	4	3	5	5	5	4	6	6	4	7	3	5	4	4	5	5	6	6	6	5	6	5	3	5	2	3	5	4	6	3	6	5	5	5	4	5	5	6	3	3	4
286	6	7	5	6	4	6	7	6	5	5	7	7	5	6	6	7	7	4	4	5	5	5	5	7	5	7	4	5	7	6	7	7	4	6	6	6	7	7	6	5	7	6	6	5	6	7	4
287	7	6	5	7	5	5	6	7	7	7	6	4	5	6	7	5	7	5	7	7	4	4	7	6	7	4	4	7	5	5	5	5	4	5	4	4	7	5	5	5	7	6	6	6	7	4	4
288	4	4	1	3	3	3	4	3	4	3	2	3	5	3	3	6	5	5	4	4	4	3	5	6	3	3	5	2	4	5	5	3	4	5	6	4	4	6	7	4	6	6	7	3	3	2	5
289	7	6	7	5	6	7	6	6	7	6	5	7	6	7	4	5	7	6	4	6	7	4	6	4	7	7	5	5	7	4	7	6	4	6	7	6	6	5	7	7	6	6	7	6	6	6	7
290	3	5	4	5	3	2	3	2	4	4	3	5	4	4	1	2	3	3	2	4	3	2	4	2	7	6	7	5	6	4	4	5	4	6	4	6	5	7	3	3	4	3	3	7	4	5	4
291	1	2	1	2	2	2	3	2	7	5	5	4	4	5	2	4	7	5	4	7	2	2	1	2	6	3	4	5	3	3	2	4	2	2	2	3	3	3	3	4	2	4	4	2	4	2	1
292	4	4	6	5	5	7	6	5	5	5	6	4	6	6	5	7	6	4	6	6	7	7	5	6	4	6	5	4	5	6	6	7	6	6	5	5	4	6	6	7	7	4	5	5	4	5	4
293	5	3	4	4	5	6	6	4	3	4	3	4	4	7	6	7	7	6	5	6	5	3	4	4	6	4	5	5	2	2	4	3	4	5	4	3	5	4	3	4	4	2	4	5	5	5	3
294	6	5	6	6	6	7	6	4	4	7	4	4	4	5	5	6	6	6	5	6	5	5	5	7	7	5	5	5	5	7	4	5	6	7	4	4	4	7	4	7	6	6	4	6	7	6	7
295	6	6	6	6	5	4	4	5	5	7	7	4	5	5	6	5	6	6	6	7	6	7	5	5	6	4	7	7	5	4	6	7	6	5	5	6	5	6	6	5	6	6	6	6	6	5	4
296	2	3	4	4	6	6	4	4	2	1	3	2	3	3	3	4	6	4	6	4	5	4	6	6	3	2	5	3	7	5	5	5	2	4	4	3	3	3	3	1	2	1	1	2	3	2	4
297	7	4	4	5	5	6	5	5	5	7	7	4	6	5	5	7	5	4	7	4	7	6	5	7	5	7	7	5	6	6	4	4	7	6	5	6	5	5	7	4	5	6	6	7	6	5	4
298	2	3	1	4	5	5	6	4	7	4	5	4	5	3	3	5	1	2	1	4	1	1	1	2	7	4	5	4	5	3	5	6	5	5	3	3	3	3	2	4	2	2	2	2	3	1	2
299	4	5	5	3	4	7	5	4	4	4	5	5	5	4	3	3	1	2	2	2	3	3	1	1	6	3	4	6	1	4	2	1	5	3	3	4	4	4	5	4	3	4	3	6	3	5	6
300	3	2	1	3	4	7	6	5	7	6	6	4	2	3	2	2	5	5	3	5	2	2	2	3	7	6	5	6	6	6	6	3	5	3	4	5	3	4	4	3	4	2	4	3	4	3	3
301	4	3	3	3	6	6	5	6	1	2	3	1	5	5	5	6	6	3	3	3	2	2	3	3	4	4	2	3	4	4	4	3	4	3	5	4	6	5	4	3	5	5	6	5	3	3	6
302	5	5	3	5	6	6	4	4	4	3	2	5	3	2	1	2	5	6	5	3	5	4	7	5	3	4	5	4	6	4	4	4	4	4	4	3	4	4	5	4	4	6	6	2	4	4	2
303	3	4	3	3	3	2	2	1	7	5	7	6	4	4	2	2	5	6	3	4	2	3	1	3	1	1	2	2	1	2	3	3	2	3	3	3	2	2	3	5	6	6	6	2	4	1	2
304	1	3	1	3	3	4	4	2	7	7	5	6	2	2	4	3	7	6	6	4	2	5	3	2	6	6	4	6	7	5	7	5	3	5	3	5	3	5	1	1	3	1	1	6	3	4	5
305	3	1	1	4	5	7	6	4	5	5	5	4	4	4	4	2	1	1	3	4	4	4	1	2	5	6	5	5	5	5	5	4	4	6	4	5	4	5	5	4	3	5	5	5	3	5	5
306	4	7	4	7	6	7	6	6	5	6	4	6	6	6	4	4	5	6	7	5	7	7	6	7	4	5	7	7	5	6	5	6	6	7	4	4	4	7	6	5	4	4	6	6	7	6	6
307	6	5	5	4	5	3	4	4	3	3	3	2	4	3	3	5	4	4	3	4	6	4	7	5	1	2	4	4	3	5	3	4	4	1	1	3	1	1	1	3	4	1	1	2	4	2	3
308	3	2	2	4	5	6	6	4	4	5	5	5	1	1	3	1	3	4	2	5	3	1	1	2	6	5	6	5	2	4	3	4	4	5	2	4	4	4	4	2	2	2	2	3	2	3	2
309	5	6	4	4	6	6	6	4	7	4	6	5	7	7	7	5	7	4	4	5	7	6	6	4	6	4	6	5	6	6	6	5	7	7	4	5	6	6	4	7	7	4	4	4	5	5	4
310	6	7	6	6	7	7	4	4	6	6	7	4	4	4	5	4	6	6	7	7	5	5	5	5	5	7	7	7	5	6	4	5	5	6	7	7	6	5	6	7	5	6	7	6	7	6	6
311	4	4	2	4	3	2	2	3	5	3	3	4	2	2	1	2	5	3	4	4	2	4	3	5	3	4	2	4	1	3	4	4	4	3	3	4	5	4	2	2	2	1	1	1	2	3	1
312	6	4	5	4	6	4	5	4	4	6	5	6	5	6	7	6	7	4	6	5	7	5	5	7	7	4	5	4	6	7	4	5	5	4	6	5	5	5	6	4	7	4	5	4	7	4	7
313	7	4	7	5	4	6	5	5	2	3	1	4	6	6	5	7	5	3	5	3	3	4	5	3	4	4	4	5	6	5	6	5	4	2	1	3	4	2	4	4	3	4	3	6	5	5	4
314	3	5	4	4	5	5	3	4	4	4	4	3	3	5	6	6	1	1	3	4	4	4	6	5	3	3	5	4	4	5	3	5	4	4	2	4	3	2	4	3	4	5	6	6	4	5	4
315	3	2	2	3	3	5	5	4	3	2	2	2	5	4	6	7	5	4	5	5	2	1	1	1	1	1	2	3	7	5	5	7	5	3	2	2	4	3	7	7	4	5	7	2	2	4	4
316	4	6	6	5	3	1	4	1	7	5	7	6	1	1	3	1	5	3	3	4	3	2	2	3	5	5	3	3	4	3	4	4	3	6	4	3	5	5	5	2	4	4	3	6	4	4	6
317	6	7	6	5	6	7	6	6	5	7	6	7	5	5	7	6	7	4	5	5	4	4	6	4	5	7	4	6	4	4	5	4	5	7	4	7	4	6	6	6	6	5	6	6	7	5	7
318	3	6	6	6	2	4	3	5	5	6	4	6	4	4	2	4	5	5	3	5	4	1	1	3	7	7	7	4	2	2	1	4	3	4	4	3	4	2	4	1	2	4	2	7	5	4	5
319	2	2	1	3	3	4	5	3	6	3	6	4	7	4	6	7	3	2	2	3	3	2	4	3	6	4	5	4	3	5	4	4	4	2	4	3	3	4	4	2	4	4	3	2	3	3	2
320	5	5	6	5	7	5	7	6	7	4	7	5	6	7	7	6	6	5	5	4	5	7	7	5	6	5	4	5	6	4	6	5	6	6	6	4	7	7	4	7	7	4	4	5	7	5	7
321	3	3	3	2	4	4	4	4	6	4	3	6	4	6	3	6	4	3	3	2	5	5	4	2	4	3	5	5	4	5	3	2	2	4	5	5	4	4	1	2	2	3	1	1	2	2	1
322	3	5	5	4	5	5	3	5	4	4	4	2	4	1	3	2	7	5	5	4	4	3	6	5	3	4	2	4	7	7	5	6	4	3	5	3	5	4	4	3	2	4	4	4	4	3	5
323	3	4	4	5	5	3	5	3	2	2	3	4	4	5	7	7	4	2	4	2	5	4	6	5	2	3	1	2	7	4	5	7	4	2	3	4	3	2	3	4	2	4	3	6	3	3	4
324	3	4	5	5	1	1	1	4	4	4	2	4	1	3	1	1	3	4	2	3	5	6	6	6	5	3	4	4	3	2	4	5	4	2	3	3	2	4	4	4	6	6	7	5	6	3	6
325	1	4	2	3	5	6	6	5	4	4	4	3	2	2	3	1	3	4	3	2	1	3	2	4	5	3	3	4	4	5	2	3	5	4	2	2	5	4	4	3	2	2	1	1	2	3	2
326	5	7	7	6	3	5	3	6	4	2	3	5	1	4	3	2	3	5	3	3	4	3	4	5	1	3	1	3	1	2	1	2	4	3	3	3	2	3	6	6	6	4	7	4	4	4	4
327	7	7	4	7	6	7	7	7	5	5	5	4	4	7	5	7	5	5	7	4	4	4	6	5	5	7	7	4	7	7	7	6	4	6	5	7	4	7	5	6	5	6	5	5	6	7	5
328	6	4	7	5	1	2	2	3	4	2	3	5	2	3	3	3	1	1	4	3	6	5	6	5	1	1	1	2	5	5	3	6	4	4	3	2	2	2	3	4	4	3	4	5	3	4	3
329	5	6	6	6	5	5	5	4	4	5	6	5	6	6	4	5	7	5	6	4	4	6	7	6	7	5	7	5	7	4	7	5	5	6	4	6	5	7	6	5	6	6	5	5	6	7	6
330	4	5	7	7	3	2	3	1	7	7	6	5	6	4	6	7	4	3	4	5	5	5	5	5	6	4	3	4	4	3	4	5	3	2	3	3	2	3	5	4	5	6	7	2	4	2	2
331	4	5	7	5	2	2	4	2	2	4	2	2	6	5	5	7	6	4	6	6	4	4	4	5	2	3	1	2	4	5	4	3	5	4	4	6	3	5	1	2	1	1	1	4	3	3	3
332	4	6	6	3	3	2	3	1	7	6	4	6	4	4	3	3	4	5	4	2	3	3	2	2	4	2	3	2	3	4	3	3	2	3	3	3	3	1	6	6	5	4	7	6	6	5	3
333	4	4	4	3	7	7	4	6	2	4	1	2	3	3	3	5	5	6	6	4	4	5	5	3	1	4	2	4	3	4	5	4	5	3	3	3	4	3	4	7	6	4	7	4	3	4	2
334	3	3	4	4	2	3	4	4	2	2	2	3	4	6	6	6	6	4	4	4	4	2	2	4	5	4	4	4	6	6	5	4	4	4	3	2	3	2	6	5	6	7	7	5	5	4	3
335	2	2	3	2	3	3	3	2	7	5	5	4	2	1	4	1	2	2	3	4	5	4	4	5	5	5	6	4	7	4	6	5	5	5	2	2	4	3	5	4	5	4	5	1	2	3	1
336	6	4	7	5	5	4	5	4	4	3	4	3	4	3	5	6	5	4	4	4	4	7	7	5	6	5	6	6	3	3	4	4	3	5	5	5	4	4	2	2	2	3	1	5	3	5	5
337	3	5	6	4	6	5	5	5	5	3	3	3	4	6	4	7	2	2	2	3	4	4	7	5	3	3	2	3	2	3	2	1	3	3	4	5	5	3	3	6	3	4	5	6	3	6	6
338	5	5	6	4	7	6	6	7	7	4	7	4	6	7	5	6	7	5	7	6	6	5	7	6	4	4	4	7	7	7	4	5	7	6	7	6	5	6	4	4	7	4	4	4	7	5	4
339	5	6	6	4	5	4	5	4	1	2	4	1	5	5	2	3	5	6	5	4	5	5	5	5	4	5	3	4	1	4	4	4	1	3	4	2	3	1	2	3	2	1	1	3	3	2	5
340	6	6	6	6	5	6	6	4	5	5	3	4	6	5	3	5	3	5	2	3	4	3	3	2	6	3	5	6	4	5	3	4	6	3	6	6	4	5	3	4	5	4	6	6	5	4	5
341	2	3	2	3	5	7	5	5	1	3	2	3	3	2	3	2	5	5	3	4	6	3	5	5	2	3	1	3	6	6	6	3	5	3	5	5	3	4	4	2	4	3	2	4	5	3	5
342	7	4	5	7	5	7	6	7	5	7	5	6	4	4	5	6	7	6	4	6	5	6	6	4	6	7	7	6	5	6	5	4	5	5	7	5	5	4	5	5	4	7	4	4	4	5	6
343	5	4	7	5	4	2	3	4	1	2	1	1	5	4	4	5	2	2	3	4	4	4	2	2	2	4	2	2	7	4	4	6	4	3	3	3	3	3	7	6	5	4	7	7	6	7	5
344	6	7	5	4	6	6	5	7	6	7	5	5	4	4	5	5	4	7	7	7	5	6	4	6	7	5	6	6	5	4	7	5	6	4	6	6	6	6	7	7	7	6	6	6	4	6	4
345	2	3	4	5	2	2	3	1	5	5	3	5	4	3	3	5	5	6	3	3	2	4	2	3	5	5	6	4	5	5	5	4	5	2	2	4	5	4	5	3	3	3	5	7	6	5	5
346	4	2	3	3	3	3	4	5	6	5	4	6	6	6	6	6	2	3	1	4	4	5	7	7	7	6	4	5	2	3	4	2	4	5	5	4	5	4	5	2	2	3	3	3	4	2	2
347	2	2	3	3	5	4	3	4	7	4	5	7	3	3	2	1	6	5	4	3	3	5	5	6	2	2	3	4	7	6	6	4	4	3	3	4	4	5	3	3	2	4	3	4	5	3	3
348	4	2	2	4	3	4	4	4	1	2	1	1	3	3	2	1	2	2	1	4	5	5	7	5	3	3	4	4	1	3	3	3	3	3	4	2	2	3	5	6	5	5	5	3	2	4	5
349	5	7	6	5	6	6	7	6	7	5	7	4	6	4	4	4	6	7	4	7	5	4	5	7	4	6	7	4	7	5	4	7	5	6	5	4	6	6	4	5	4	7	7	5	4	5	6
350	5	2	3	5	1	1	3	1	4	5	3	4	3	5	4	6	3	2	4	4	4	6	6	5	7	4	4	5	6	3	3	3	4	2	3	2	2	2	3	5	2	3	4	6	6	4	3
351	4	3	3	5	2	1	2	1	2	4	3	2	4	3	3	5	3	4	4	2	2	2	3	3	1	3	2	4	2	3	4	2	2	4	4	4	2	2	3	6	3	6	5	1	1	2	1
352	7	7	4	4	7	5	5	7	5	7	6	5	5	4	4	7	6	7	4	5	7	6	6	4	7	7	7	5	7	6	7	5	5	6	5	5	5	6	5	7	4	6	5	6	6	6	4
353	7	4	7	7	7	7	5	4	5	4	7	5	6	4	6	5	6	5	6	4	7	6	7	6	6	4	5	6	5	6	4	5	6	6	7	5	6	5	6	4	6	4	5	6	5	5	6
354	4	2	2	2	4	3	3	3	1	3	2	2	5	4	6	5	7	5	6	6	4	5	4	3	1	4	2	1	3	4	4	3	5	3	5	5	3	4	4	5	5	4	6	5	5	5	6
355	3	2	3	5	6	7	4	4	6	5	5	5	1	1	3	2	6	4	6	5	4	2	3	4	1	2	1	3	3	3	2	2	3	2	4	3	3	3	4	4	2	4	3	3	2	5	3
356	4	6	6	4	4	2	4	3	5	3	5	5	3	2	1	1	1	1	2	1	3	3	3	4	5	5	5	3	1	3	3	2	4	4	2	4	4	3	6	3	5	5	6	2	4	2	3
357	6	6	6	5	2	2	4	2	1	3	1	3	3	4	5	3	7	7	6	5	4	1	1	3	6	5	6	6	2	2	4	2	4	3	4	5	3	5	4	5	4	4	5	4	4	2	4
358	3	3	2	1	1	1	2	1	5	3	4	3	5	5	6	6	4	4	4	3	4	5	4	4	6	4	5	5	4	5	4	3	3	4	5	2	3	3	6	3	6	4	5	7	6	5	7
359	5	3	6	4	1	1	1	4	5	3	4	3	7	7	6	7	4	4	4	4	5	6	6	5	5	5	5	4	7	4	4	6	4	4	3	4	5	6	2	3	4	4	3	5	3	5	3
360	3	3	1	2	4	7	4	4	7	4	6	7	6	6	5	5	6	6	6	5	5	4	5	3	5	5	3	3	5	4	3	3	5	4	4	6	4	5	6	4	5	5	7	3	4	4	5
361	2	5	3	4	3	2	2	3	2	3	2	4	4	4	5	7	4	2	5	3	5	4	6	6	7	6	4	5	1	1	4	3	4	4	4	4	4	3	3	4	4	2	3	4	3	3	3
362	6	7	5	5	4	6	5	7	6	4	7	7	4	6	5	5	4	4	5	5	4	5	6	6	6	7	4	4	5	7	6	6	5	7	4	6	7	7	4	6	4	4	5	5	5	5	5
363	4	2	3	4	3	3	4	3	4	2	3	2	4	7	4	7	7	6	4	5	4	3	1	2	4	5	4	3	2	4	2	4	2	2	3	4	1	2	4	4	3	1	2	4	4	4	3
364	6	5	6	4	5	7	4	4	4	5	6	5	5	7	7	6	7	4	4	5	6	4	6	6	6	5	6	6	5	7	6	4	6	4	4	5	4	5	4	4	5	5	4	7	6	7	7
365	5	6	5	3	3	2	1	4	1	1	4	1	3	4	3	2	3	3	5	3	6	6	6	5	1	4	3	3	2	4	3	3	3	1	2	3	3	1	2	4	3	2	4	5	5	4	5
366	5	6	5	7	7	4	4	5	6	7	6	6	6	7	5	6	6	6	6	7	7	7	4	4	5	7	4	4	4	5	6	4	6	7	6	5	7	5	5	7	5	7	4	7	4	6	4
367	5	3	3	2	4	3	4	3	5	5	6	4	5	4	5	4	6	4	4	4	4	4	4	5	4	5	2	5	1	2	4	2	3	4	4	5	5	4	3	1	1	2	1	1	2	1	4
368	2	5	4	3	3	2	4	2	3	5	3	3	5	5	5	4	3	3	3	4	2	3	1	1	4	4	5	5	7	5	4	6	4	3	3	3	5	3	4	4	6	3	5	2	1	4	3
369	4	6	7	6	2	3	3	4	4	2	3	4	4	3	5	4	1	3	1	2	5	3	4	3	4	5	5	5	2	4	1	2	3	3	2	2	3	3	3	4	2	3	1	5	3	4	5
370	5	3	4	4	3	4	5	5	2	3	1	3	4	5	5	5	4	5	2	5	4	4	3	3	4	2	2	4	2	3	2	2	5	5	4	4	4	4	2	3	2	1	2	5	4	4	4
371	5	5	5	5	6	7	5	6	4	3	4	2	2	3	3	2	4	3	5	3	2	2	1	2	2	3	3	1	3	2	3	2	4	6	3	5	5	5	3	3	3	2	1	6	6	4	6
372	2	3	2	2	5	7	5	5	4	3	4	3	1	4	3	1	6	6	4	6	4	5	4	3	7	6	5	4	2	4	3	2	5	4	3	4	3	3	3	5	3	4	5	2	3	3	1
373	1	2	2	2	2	3	3	2	6	5	6	5	4	5	4	5	3	3	2	3	5	3	4	5	3	2	2	5	1	1	2	2	4	4	2	2	5	3	3	4	4	4	4	6	5	3	4
374	5	3	5	4	3	5	4	3	7	4	5	4	4	1	1	1	4	4	5	3	3	5	3	5	3	3	2	4	6	3	6	4	5	4	4	4	4	5	4	2	4	3	3	2	2	2	2
375	5	5	6	4	5	7	6	6	5	5	7	5	6	4	6	6	7	4	5	4	4	6	5	4	5	6	5	5	6	6	7	6	4	6	4	4	5	7	7	4	5	7	6	6	5	6	6
376	4	3	4	2	3	3	5	5	1	3	2	1	3	1	4	2	4	4	2	4	5	6	7	6	7	5	5	6	4	5	4	3	3	2	3	2	3	3	2	3	2	3	1	6	5	5	6
377	4	1	2	4	4	5	4	3	4	5	4	5	4	3	3	2	3	4	3	5	5	4	5	4	5	5	5	4	6	4	3	4	5	3	6	4	3	6	2	3	3	4	2	1	1	2	1
378	5	5	4	4	6	4	5	4	6	4	4	5	7	6	7	5	7	5	7	7	5	4	7	6	6	6	5	4	5	4	7	5	6	5	4	5	6	5	7	4	6	6	7	7	5	7	7
379	5	6	5	3	4	6	5	5	2	4	1	2	4	4	4	2	4	3	4	3	3	3	6	5	5	3	6	6	5	5	5	6	5	5	5	4	4	7	3	2	4	4	3	3	4	4	3
380	5	4	4	5	3	5	6	3	1	3	2	1	5	4	4	6	5	4	5	4	3	2	2	3	3	4	4	3	2	2	1	3	3	5	3	3	6	5	5	4	2	4	4	6	3	6	6
381	5	5	4	2	5	7	5	4	3	4	2	5	3	4	5	5	3	2	4	3	5	3	6	3	4	2	3	5	7	6	7	4	3	5	3	4	5	5	3	3	2	3	3	6	6	5	4
382	5	6	7	5	5	7	5	5	1	2	1	3	4	3	4	6	7	6	7	7	5	5	5	5	3	3	2	2	2	4	1	3	5	4	4	4	3	4	6	3	4	4	5	7	6	6	5
383	2	4	4	5	5	5	3	4	7	7	5	5	3	1	2	2	5	3	5	3	2	3	3	3	2	4	2	4	4	3	3	2	3	1	3	3	3	1	6	5	5	4	7	2	3	4	3
384	4	6	7	7	4	5	5	5	6	5	4	6	3	4	2	2	1	1	1	2	6	6	6	4	7	6	5	5	7	4	6	7	4	2	3	4	3	3	4	1	1	1	1	1	3	3	2
385	5	6	7	6	3	2	1	3	6	5	5	4	2	4	5	4	4	4	3	4	2	3	2	3	7	4	7	5	5	4	5	3	5	3	5	5	4	3	4	3	3	5	4	3	2	2	2
386	5	4	7	6	4	6	5	6	5	5	7	7	4	4	6	5	5	7	7	5	6	6	6	4	5	6	4	6	5	6	5	7	4	6	6	4	6	6	6	4	7	7	7	5	7	5	6
387	4	3	2	4	3	4	5	4	4	5	5	4	4	2	2	2	3	4	3	4	4	5	5	6	7	6	6	4	6	4	4	5	5	6	6	5	4	7	2	2	3	4	3	3	2	2	4
388	6	7	6	6	4	6	7	4	6	5	4	5	5	5	7	4	5	7	5	4	7	4	7	7	7	7	7	4	7	5	7	7	6	4	7	4	6	7	5	5	5	6	6	6	6	6	7
389	3	4	5	5	5	6	4	6	7	7	5	7	4	5	3	4	7	4	6	6	3	2	2	2	2	3	4	3	1	4	3	3	6	5	4	4	3	5	5	2	4	2	4	2	2	2	4
390	4	7	6	6	5	7	4	6	6	6	5	7	7	5	4	5	5	6	4	7	5	6	5	7	5	7	7	5	6	6	6	6	5	6	4	5	5	5	4	4	4	4	7	5	7	7	7
391	6	4	5	6	7	5	6	7	7	6	4	7	7	4	7	5	7	6	6	5	5	4	7	6	6	5	6	5	6	5	6	6	5	5	6	4	7	5	7	4	7	4	4	6	4	4	4
392	5	5	6	4	3	4	3	3	7	7	4	6	7	5	5	7	7	4	6	5	3	4	5	5	6	6	5	6	6	6	5	4	5	4	3	5	4	4	3	5	2	4	3	5	5	6	6
393	5	6	7	5	4	4	5	5	7	5	6	6	7	4	7	6	6	5	4	6	5	7	7	6	6	5	4	5	5	7	4	4	4	6	7	5	6	7	4	4	6	5	7	6	5	6	6
394	7	5	5	6	5	7	7	4	5	5	6	5	4	5	6	7	7	4	7	5	7	5	6	6	5	5	7	4	5	6	5	5	6	5	7	7	5	6	4	5	7	4	6	6	5	5	6
395	6	4	7	6	2	1	1	3	5	5	4	3	4	3	5	3	4	4	5	3	3	4	5	4	4	4	4	2	2	4	2	2	3	5	4	4	6	6	5	5	5	3	3	4	5	4	5
396	5	5	5	4	6	5	7	7	7	6	7	7	4	4	7	5	7	6	5	5	6	6	7	7	4	4	7	7	4	4	4	5	4	5	4	5	5	4	6	7	7	6	7	5	7	5	4
397	3	6	6	3	4	5	3	5	3	4	5	3	5	5	5	5	5	3	3	3	5	2	4	4	7	5	5	4	5	6	3	3	2	2	4	4	2	1	3	4	3	5	4	7	5	6	6
398	3	6	5	5	6	5	3	6	3	3	5	4	5	5	6	7	7	6	6	5	4	3	2	1	7	4	6	7	1	2	3	4	4	4	4	4	5	4	3	4	4	5	5	4	4	5	3
399	5	6	5	5	7	5	4	7	7	6	5	5	4	4	7	4	5	5	7	6	4	7	4	6	5	4	5	4	7	5	4	5	5	4	5	5	6	6	4	5	7	6	6	6	7	6	6
400	2	3	3	3	2	2	1	2	5	4	5	6	1	3	3	2	3	3	2	3	3	5	5	3	3	4	4	2	2	2	4	2	3	4	1	2	3	2	4	2	5	2	3	7	6	5	4
401	7	7	5	5	5	7	6	7	6	7	6	7	7	6	6	5	7	4	5	4	4	6	7	6	5	6	4	5	4	4	4	5	7	6	6	4	7	7	4	7	7	5	7	7	7	6	6
402	5	5	7	6	3	5	4	3	5	3	3	4	3	3	3	3	6	6	5	6	4	1	1	1	7	5	6	4	6	6	4	5	4	5	2	5	5	4	4	6	3	4	5	3	2	3	2
403	3	4	6	6	4	2	3	4	4	4	3	4	2	4	2	1	3	4	5	3	4	2	2	4	6	4	5	5	3	3	4	2	4	6	3	5	6	6	5	2	4	3	3	3	5	2	3
404	2	4	1	1	5	4	5	3	3	2	4	4	5	3	3	6	6	5	6	6	6	5	6	6	3	3	4	2	3	3	2	5	5	3	3	4	3	4	3	2	3	2	4	6	6	3	5
405	4	4	2	4	5	3	2	2	6	5	5	3	1	1	2	1	7	7	6	6	4	4	6	3	7	7	6	5	7	6	4	5	4	2	5	4	2	3	2	5	3	4	3	7	7	4	4
406	3	2	1	1	5	5	5	5	2	4	3	2	4	4	6	7	3	2	5	3	5	4	4	5	4	4	3	4	4	5	5	2	2	4	1	4	2	2	3	4	3	3	2	6	5	5	6
407	2	4	3	2	4	6	5	5	3	2	2	4	5	4	3	4	6	6	6	3	3	6	6	4	7	6	4	4	5	3	4	3	4	5	4	5	5	7	3	4	2	1	2	2	4	4	3
408	2	4	2	2	5	4	5	4	7	6	4	4	5	6	4	7	6	6	6	4	3	2	3	4	6	6	5	6	7	6	6	4	3	4	2	4	4	2	5	6	4	4	6	4	2	5	5
409	5	4	7	6	3	4	5	3	4	4	5	2	3	2	2	1	5	3	5	3	3	5	3	2	2	1	3	1	6	5	6	5	3	2	4	3	4	2	3	3	4	5	4	7	4	4	5
410	5	7	5	4	6	6	7	6	5	7	5	7	4	5	6	6	7	6	6	7	5	6	6	6	7	7	5	6	7	6	5	6	4	5	7	7	4	6	6	6	4	4	7	5	7	7	6
411	3	5	6	3	4	7	4	7	3	4	2	3	6	6	4	6	3	4	2	2	3	3	5	5	5	3	6	4	1	3	1	1	3	3	4	4	5	4	6	4	4	6	7	4	4	4	5
412	4	4	5	4	4	1	2	2	5	6	3	4	5	5	6	6	1	2	2	1	4	3	4	4	4	5	3	3	2	4	1	2	3	4	4	2	4	4	6	4	6	4	7	5	6	3	3
413	5	7	7	7	7	5	4	7	7	6	4	4	5	6	7	7	6	7	5	5	6	5	6	4	5	7	6	5	4	4	6	4	6	6	6	5	7	5	7	5	4	7	4	5	4	6	7
414	7	6	7	6	5	5	5	4	6	4	5	5	4	4	5	6	7	7	6	7	4	6	7	6	6	4	5	4	6	6	6	7	6	7	5	6	4	5	7	5	4	5	7	7	5	5	4
415	3	3	2	4	5	6	3	5	7	4	5	6	3	4	1	1	5	7	6	7	6	5	7	4	6	5	4	4	2	4	4	4	3	6	5	4	6	6	6	5	5	6	7	2	3	3	1
416	6	7	7	4	7	7	7	7	4	7	7	7	6	6	6	6	5	4	5	5	6	6	6	6	5	7	7	5	7	6	6	7	4	6	5	5	4	6	6	4	7	4	6	7	7	5	7
417	6	5	7	4	4	4	6	5	5	7	4	5	5	7	6	5	5	5	5	5	6	6	5	6	4	5	4	7	7	4	4	5	6	4	7	6	5	6	4	4	5	4	7	7	6	5	7
418	5	4	6	6	6	6	5	4	5	5	3	6	6	4	6	5	5	3	4	6	4	4	6	5	5	4	3	5	3	5	5	5	3	6	3	3	3	5	5	4	6	5	6	2	3	4	1
419	5	4	6	5	3	5	3	5	5	4	5	4	5	4	4	6	7	7	7	4	4	5	4	4	3	2	5	4	6	4	3	4	5	5	6	4	4	6	4	4	5	6	6	2	4	1	3
420	7	4	4	5	4	5	5	6	6	7	5	5	6	5	5	7	6	6	4	4	4	4	7	7	4	5	4	4	7	7	7	6	7	6	6	5	7	7	7	5	7	4	4	4	4	4	5
421	7	7	5	5	4	6	5	4	7	6	6	5	7	7	6	7	6	7	7	4	5	4	5	5	6	4	6	4	7	6	4	4	5	5	7	7	7	7	4	5	6	5	7	7	6	6	6
422	5	6	5	7	5	7	4	6	7	6	4	5	4	7	4	5	4	4	4	7	7	7	7	6	4	5	7	4	7	6	4	4	6	5	6	4	5	5	7	5	4	4	7	7	6	6	7
423	4	7	5	4	7	4	7	5	7	4	7	5	5	4	5	4	4	7	4	5	6	6	7	6	7	6	5	4	5	6	7	5	4	5	5	7	6	5	6	5	6	6	7	7	6	6	6
424	5	5	5	4	4	3	2	2	1	2	3	2	5	4	3	4	5	4	5	5	5	4	6	4	5	5	4	5	3	4	2	5	5	2	5	3	4	4	7	6	5	4	7	4	3	4	3
425	3	4	2	2	3	2	2	2	5	3	5	5	1	4	3	1	3	2	3	3	2	3	4	2	2	3	2	4	5	5	5	5	4	3	2	3	2	4	1	2	1	3	1	6	6	6	4
426	5	5	6	6	2	3	4	4	4	4	5	5	2	5	5	4	2	2	3	2	3	4	3	3	5	5	6	3	2	1	2	3	2	5	5	5	2	4	3	1	4	4	2	7	6	7	6
427	5	5	7	4	4	6	6	4	7	7	4	7	5	4	6	7	5	5	5	5	6	7	6	7	7	4	6	4	5	7	7	6	6	5	7	5	5	5	7	5	5	6	7	5	5	4	5
428	4	5	7	7	4	3	4	3	2	2	1	3	4	5	3	6	4	5	3	5	6	5	6	6	4	5	3	5	1	4	1	1	4	2	2	3	4	3	1	2	2	2	1	4	2	5	5
